# Supplementary material for: Which exercise intervention is most promising for Parkinson's balance? A network meta-analysis
Source: Front Aging Neurosci. 2026 Jul 15;18:1879017. doi: 10.3389/fnagi.2026.1879017 (PMC13416450; doi:10.3389/fnagi.2026.1879017)
Supplement: Supplementary file 1 [file Data_Sheet_1.zip]

Archive with 20 entries (19 files):
- Supplementary materials/
- Supplementary materials/Appendix 1-Search strategy.DOCX
- Supplementary materials/Appendix 10-Assessment of transitivity.xlsx
- Supplementary materials/Appendix 11-BBS.xlsx
- Supplementary materials/Appendix 12-TUG.xlsx
- Supplementary materials/Appendix 13-UPDRS.xlsx
- Supplementary materials/Appendix 2-Each intervention.xlsx
- Supplementary materials/Appendix 3-Each result  outcome measure.xlsx
- Supplementary materials/Appendix 4-Included literature.docx
- Supplementary materials/Appendix 5-Risk of bias summary.pdf
- Supplementary materials/Appendix 6.1-BBS SUCRA.pdf
- Supplementary materials/Appendix 6.2-TUG SUCRA.pdf
- Supplementary materials/Appendix 6.3-UPDRS-III SUCRA.pdf
- Supplementary materials/Appendix 7.1-Funnel polt.pdf
- Supplementary materials/Appendix 7.2-Funnel polt.pdf
- Supplementary materials/Appendix 7.3-Funnel polt.pdf
- Supplementary materials/Appendix 8-Heterogeneity .XLSX
- Supplementary materials/Appendix 9.1-Node split.pdf
- Supplementary materials/Appendix 9.2-Node split.pdf
- Supplementary materials/Appendix 9.3-Node split.pdf
