# Supplementary material for: Which exercise intervention is most promising for Parkinson's balance? A network meta-analysis
Source: Front Aging Neurosci. 2026 Jul 15;18:1879017. doi: 10.3389/fnagi.2026.1879017 (PMC13416450; doi:10.3389/fnagi.2026.1879017)
Supplement: Supplementary file 1 [file Data_Sheet_1.zip › Supplementary materials/Appendix 10-Assessment of transitivity.xlsx]

## Sheet: result
0	Year of publication	Intervention	N	Mean(SD)	t	Mean(SD)	t
1	2019	VR\TR	30	67.2(4.65)	0.147	6.9(1.44)	1.731
2	2022	VR\TR	44	63.1(4.60)	-2.852	6.4(1.75)	0.864
3	2019	VR\TR	51	71.0(42.29)	0.654	4.2(4.28)	-2.579
4	2024	VR\TR	60	62.6(4.75)	-3.542	6.5(1.67)	1.175
5	2017	VR\TR	46	63.5(5.62)	-2.434	7.9(2.21)	3.896
6	2019	VR\TR	79	66.0(5.46)	-0.856	8.0(2.52)	4.372*
7	2021	VR\TR	48	57.2(8.03)	-6.046*	4.4(4.47)	-2.178
8	2019	VR\TR	40	58.9(7.33)	-4.981*	6.2(1.56)	0.348
0	Year of publication	Intervention	N	Mean(SD)	t	Mean(SD)	t
9	2020	BT\TR	52	62.6(6.57)	-3.058	7.9(3.65)	3.136
10	2021	BT\TR	80	63.8(10.22)	-1.891	7.0(5.45)	1.230
11	2010	BT\TR	55	67.5(7.24)	0.310	8.0(4.69)	2.725
12	2022	BT\TR	38	69.4(7.50)	1.459	4.2(4.29)	-2.443
13	2018	BT\TR	246	66.8(7.17)	-0.178	8.8(3.46)	5.461*
14	2009	BT\TR	21	66.7(8.15)	-0.143	4.1(4.08)	-2.462
15	2016	BT\TR	60	57.2(5.11)	-7.774*	1.8(0.72)	-12.547*
16	2015	BT\TR	30	58.6(7.88)	-4.595*	2.6(0.49)	-7.452*
0	Year of publication	Intervention	N	Mean(SD)	t	Mean(SD)	t
17	2022	RAGT\TR	40	73.0(7.65)	3.627	6.1(4.31)	0.112
18	2012	RAGT\TR	34	43.6(55.02)	-2.975	5.7(3.88)	-0.477
19	2017	RAGT\TR	40	57.9(10.11)	-4.782*	3.2(0.99)	-6.729*
20	2013	RAGT\TR	60	67.9(8.30)	0.585	6.7(5.89)	0.768
20	2013	RAGT\TR	60	67.9(8.30)	0.585	6.9(6.20)	0.927
0	Year of publication	Intervention	N	Mean(SD)	t	Mean(SD)	t
21	2021	FAE\TR	62	63.8(5.45)	-2.499	6.0(0.96)	-0.093
22	2022	FAE\TR	120	41.7(30.49)	-5.769*	5.9(5.59)	-0.093
0	Year of publication	Intervention	N	Mean(SD)	t	Mean(SD)	t
23	2022	CT\TR	62	41.1(30.03)	-5.926*	4.4(4.44)	-2.314
24	2020	CT\TR	45	41.4(29.04)	-5.993*	4.5(4.50)	-2.097
25	2020	CT\TR	60	61.8(7.18)	-3.590	6.3(2.25)	0.574
26	2021	CT\TR	80	57.6(4.61)	-8.550*	5.4(1.86)	-1.578
27	2021	CT\TR	129	67.7(4.57)	0.730	6.5(1.68)	1.634
28	2023	CT\TR	40	67.0(8.17)	0.004	4.1(1.82)	-4.121
29	2023	CT\TR	100	68.6(4.39)	1.571	14.9(2.50)	20.630*
30	2021	CT\TR	32	68.2(4.20)	0.773	4.7(1.05)	-2.751
31	2021	CT\TR	100	68.2(8.01)	0.889	36.0(4.13)	47.153*
32	2023	CT\TR	60	61.5(5.30)	-4.328*	2.1(0.53)	-11.677*
33	2023	CT\TR	76	68.5(4.16)	1.341	5.3(1.01)	-2.323
34	2024	CT\TR	60	66.6(6.71)	-0.254	5.6(2.37)	-0.803
35	2022	RT\TR	78	68.4(4.84)	1.248	3.5(1.52)	-6.931*
36	2023	RT\TR	40	66.6(1.16)	-0.290	4.2(4.29)	-2.460
37	2015	RT\TR	48	75.7(6.23)	5.990*	9.8(6.83)	3.638
38	2018	RT\TR	62	63.2(9.54)	-2.262	4.7(4.68)	-1.807
0	Year of publication	Intervention	N	Mean(SD)	t	Mean(SD)	t
39	2016	AQE\TR	30	70.4(7.67)	1.858	9.3(7.20)	2.925
40	2017	AQE\TR	34	70.9(5.46)	2.449	4.4(4.46)	-2.065
41	2014	AQE\TR	48	67.1(7.44)	0.080	7.5(4.85)	1.992
42	2017	AQE\TR	60	64.1(6.85)	-2.034	4.1(1.58)	-4.734*
43	2017	AQE\TR	18	71.0(48.79)	0.566	4.6(4.57)	-1.597
0	Year of publication	Intervention	N	Mean(SD)	t	Mean(SD)	t
44	2017	DT\TR	27	68.4(6.48)	0.764	6.2(2.14)	0.344
45	2018	DT\TR	33	67.4(6.06)	0.230	4.8(3.88)	-1.768
46	2013	DT\TR	24	63.2(5.08)	-2.150	9.0(3.08)	4.408*
47	2017	DT\TR	51	70.5(6.86)	2.351	5.9(4.39)	-0.179
48	2020	DT\TR	33	66.0(9.41)	-0.518	8.5(5.42)	2.856
0	Year of publication	Intervention	N	Mean(SD)	t	Mean(SD)	t
49	2015	DE\TR	46	64.1(13.42)	-1.317	6.7(4.12)	1.079
50	2014	DE\TR	102	57.2(8.13)	-7.048*	3.5(1.19)	-8.398*
0	Year of publication	Intervention	N	Mean(SD)	t	Mean(SD)	t
51	2015	TC\CT	40	65.3(11.20)	-0.819	6.0(4.86)	0.025
52	2020	TC\CT	70	68.7(5.10)	1.386	4.2(0.30)	-6.005*
0	Year of publication	Intervention	N	Mean(SD)	t	Mean(SD)	t
53	2015	GT\TR	20	69.3(3.15)	1.216	4.2(4.24)	-2.180
54	2017	GT\TR	20	60.8(9.57)	-2.768	6.8(3.23)	1.109
55	2016	GT\TR	20	67.8(9.66)	0.338	4.3(3.87)	-2.220
0	Year of publication	Intervention	N	Mean(SD)	t	Mean(SD)	t
56	2020	RT\CON	40	64.6(2.36)	-1.814	6.1(1.32)	0.171
57	2021	RT\CON	74	63.5(6.88)	-2.633	8.2(5.73)	2.517
58	2021	RT\CON	20	63.3(51.92)	-0.501	38.3(8.11)	25.492*
0	Year of publication	Intervention	N	Mean(SD)	t	Mean(SD)	t
59	2015	DE\TR\CON	46	64.1(13.42)	-1.317	6.7(4.12)	1.079
60	2012	DE\CON	52	69.2(1.73)	1.913	6.3(1.21)	0.796
61	2013	DE\CON	33	70.8(7.62)	2.137	7.1(5.19)	1.266
0	Year of publication	Intervention	N	Mean(SD)	t	Mean(SD)	t
62	2018	DT\CON	48	70.4(45.47)	0.521	4.7(3.37)	-2.154
63	2009	DT\CON	48	68.8(7.39)	1.156	4.7(4.70)	-1.709
64	2020	DT\CON	20	67.1(10.59)	0.060	4.9(4.81)	-1.230
65	2016	DT\CON	15	70.6(5.21)	1.631	4.5(2.62)	-1.962
66	2022	DT\CON	36	63.4(5.60)	-2.346	5.1(1.29)	-1.983
0	Year of publication	Intervention	N	Mean(SD)	t	Mean(SD)	t
67	2017	PE\TR	30	57.5(6.62)	-5.458*	7.6(3.52)	2.427
68	2021	PE\TR	40	59.8(7.80)	-4.261*	5.3(4.86)	-0.839
0	Year of publication	Intervention	N	Mean(SD)	t	Mean(SD)	t
69	2014	GT\BT	43	68.8(8.22)	1.068	8.9(4.05)	4.208*
0	Year of publication	Intervention	N	Mean(SD)	t	Mean(SD)	t
71	2019	CT\CON	34	64.4(4.96)	-1.706	2.5(1.29)	-7.466*
72	2018	CT\CON	41	65.7(6.66)	-0.804	4.4(3.09)	-2.661
0	Year of publication	Intervention	N	Mean(SD)	t	Mean(SD)	t
73	2016	VR\BT	23	74.3(7.16)	3.722	8.7(3.87)	3.624
74	2017	VR\BT	76	68.2(8.00)	0.849	6.6(3.86)	0.957
0	Year of publication	Intervention	N	Mean(SD)	t	Mean(SD)	t
75	2024	DTT\TR	109	64.0(7.75)	-2.215	3.6(0.96)	-8.739*
76	2022	DTT\TR	86	63.0(4.63)	-3.710	5.4(0.86)	-2.116
0	Year of publication	Intervention	N	Mean(SD)	t	Mean(SD)	t
77	2024	OE\TR	39	68.3(6.74)	0.785	5.0(3.70)	-1.520
78	2022	OE\TR	24	64.5(5.39)	-1.360	5.3(2.39)	-1.222
79	2022	OE\TR	66	67.2(4.44)	0.184	3.7(1.82)	-5.779*
80	2015	OE\TR	81	64.1(7.92)	-2.022	4.0(1.36)	-6.010*
0	Year of publication	Intervention	N	Mean(SD)	t	Mean(SD)	t
81	2016	VRB\TR	33	61.6(7.53)	-3.061	6.2(2.15)	0.377
82	2019	VRB\TR	82	64.0(13.61)	-1.435	4.6(4.62)	-1.983
0	Year of publication	Intervention	N	Mean(SD)	t	Mean(SD)	t
83	2021	QG\TR	40	66.0(7.62)	-0.577	3.4(1.62)	-5.618*
84	2021	QG\TR	31	64.2(6.53)	-1.651	5.9(1.87)	-0.111
85	2017	QG\TR	41	26.1(25.34)	-10.788*	3.4(2.42)	-4.946*
0	Year of publication	Intervention	N	Mean(SD)	t	Mean(SD)	t
86	2007	TC\CON	48	62.9(7.57)	-2.617	5.2(2.67)	-1.531
87	2023	TC\CON	30	70.1(8.55)	1.632	4.9(3.14)	-1.713
88	2022	TC\CON	63	63.4(5.62)	-2.821	3.9(4.03)	-3.158
0	Year of publication	Intervention	N	Mean(SD)	t	Mean(SD)	t
89	2020	FE\TR	50	60.8(4.81)	-4.666*	4.5(4.50)	-2.123
90	2017	FE\TR	40	34.4(27.96)	-7.863*	4.2(4.29)	-2.460
91	2014	FE\TR	95	70.8(6.63)	3.042	4.3(1.29)	-5.489*
0	Year of publication	Intervention	N	Mean(SD)	t	Mean(SD)	t
92	2007	WBV\TR	21	73.3(6.22)	3.235	7.2(3.05)	1.679
93	2020	WBV\TR	45	41.4(29.04)	-5.993*	4.5(4.50)	-2.097
0	Year of publication	Intervention	N	Mean(SD)	t	Mean(SD)	t
94	2016	TC\TR	62	66.5(5.10)	-0.429	4.4(3.18)	-2.977
95	2014	TC\TR	76	69.1(7.72)	1.479	8.9(8.42)	2.352
96	2017	TC\TR	40	62.9(6.87)	-2.577	4.5(4.49)	-2.067
97	2016	TC\TR	32	57.5(11.12)	-4.497*	2.2(1.11)	-8.135*
98	2017	TC\TR	48	40.5(53.62)	-3.456	4.4(4.43)	-2.261
99	2017	TC\TR	16	67.9(6.78)	0.414	2.3(0.52)	-5.908*
100	2023	TC\TR	84	69.3(4.01)	2.165	4.2(0.40)	-6.576*
101	2018	TC\TR	29	32.2(30.24)	-7.708*	4.0(4.07)	-2.685
0	Year of publication	Intervention	N	Mean(SD)	t	Mean(SD)	t
102	2016	BDJ\TR	96	49.6(28.76)	-4.185*	5.7(3.35)	-0.629
103	2016	BDJ\TR	48	41.7(31.30)	-5.525*	4.4(4.43)	-2.261
104	2023	BDJ\TR	116	63.8(4.88)	-3.164	4.7(4.71)	-1.834
105	2020	BDJ\TR	120	68.0(3.40)	1.180	2.8(0.44)	-13.533*
0	Year of publication	Intervention	N	Mean(SD)	t	Mean(SD)	t
106	2007	TT\CON	31	41.0(33.26)	-5.298*	4.4(3.12)	-2.612
107	2015	RAGT\BT	66	68.6(8.67)	1.023	7.7(5.22)	2.148
108	2019	AQE\CT	52	52.3(27.25)	-3.665	4.8(4.77)	-1.575
109	2015	WE\TR	20	67.8(8.28)	0.374	7.0(2.38)	1.531
110	2021	YG\OE	33	70.4(9.18)	1.777	1.8(0.63)	-9.416*
111	2018	AQE\CON	25	63.6(13.27)	-1.379	4.4(4.39)	-2.063
112	2017	BGT\TR	37	74.0(7.53)	4.126	8.6(4.46)	3.404
113	2012	CE\TR	23	40.7(53.51)	-3.426	4.4(4.39)	-2.014
114	2020	WBE\CT	33	62.9(3.92)	-2.761	6.5(1.49)	1.082
115	2006	HE\TR	142	72.3(9.28)	3.572	8.2(5.81)	2.604
116	2020	FE\WE	42	67.0(9.00)	-0.006	4.2(4.29)	-2.477
117	2023	WE\BT	43	76.2(9.81)	4.989*	8.1(3.62)	3.361
118	2022	FE\OE	110	63.2(4.54)	-3.833	5.3(0.78)	-2.654
119	2011	TC\WE	40	64.0(8.88)	-1.695	2.7(2.07)	-6.612*
120	2017	BT\RT	26	67.5(7.40)	0.245	5.5(4.46)	-0.579
121	2015	BT\CON	20	71.6(9.26)	2.064	4.6(4.55)	-1.684
122	2013	BE\TR	31	67.0(28.49)	-0.004	4.6(4.63)	-1.723
123	2022	FE\CON	63	63.4(5.62)	-2.821	3.9(4.03)	-3.158
124	2021	PE\CON	20	63.3(51.92)	-0.501	38.3(8.11)	25.492*
125	2019	YG\TR	138	63.6(8.77)	-2.407	4.2(4.26)	-2.889
126	2019	DE\VR	40	69.5(7.26)	1.542	5.7(1.21)	-0.789
127	2018	QG\DR	39	64.4(5.63)	-1.695	4.0(4.08)	-2.835
128	2016	CT\TT	20	69.6(8.00)	1.223	9.5(3.75)	4.542*
129	2017	CR\OE	105	66.4(8.20)	-0.416	5.0(4.09)	-1.577
130	2020	TC\CI	26	63.8(4.07)	-1.929	4.2(4.26)	-2.297
131	2021	FAE\SE	31	67.5(3.72)	0.318	5.2(4.27)	-1.032
132	2017	FE\PE	48	64.6(11.77)	-1.174	2.0(0.65)	-10.621*
133	2013	RT\CT	48	58.8(5.16)	-6.028*	6.5(4.41)	0.694
134	2020	QG\CON	17	66.2(6.92)	-0.370	4.7(2.62)	-1.838
135	2013	AE\CON	48	66.1(4.65)	-0.658	8.0(3.94)	3.012
136	2016	WBV\CON	56	66.8(8.43)	-0.156	7.0(5.99)	1.103
137	2020	YG\BT	27	68.9(4.88)	1.144	4.7(4.67)	-1.600
138	2020	TC\BT	27	71.7(5.37)	2.717	4.7(4.67)	-1.600
139	2015	TR\AE	22	63.6(10.17)	-1.547	5.5(2.70)	-0.707
140	2016	WE\TT	20	59.6(7.09)	-3.623	18.0(5.00)	13.425*
141	2015	PT\AE	22	64.1(11.63)	-1.242	6.0(2.14)	-0.044
142	2012	GT\BT	48	40.5(53.62)	-3.456	4.4(4.43)	-2.261
143	2013	TT\TR	60	68.0(7.29)	0.705	6.7(5.89)	0.768
		ANOVA		SS	df	MS	F	P
		Intervention duration	Between groups	2220.74	26	85.413	0.651	0.896
			Within groups	14307	109	131.257
			Total	16527.8	135
		Intervention duration	Between groups	80.703	26	3.104	1.722	0.031
			Within groups	169.405	94	1.802
			Total	250.107	120
