# Supplementary material for: Which exercise intervention is most promising for Parkinson's balance? A network meta-analysis
Source: Front Aging Neurosci. 2026 Jul 15;18:1879017. doi: 10.3389/fnagi.2026.1879017 (PMC13416450; doi:10.3389/fnagi.2026.1879017)
Supplement: Supplementary file 1 [file Data_Sheet_1.zip › Supplementary materials/Appendix 11-BBS.xlsx]

## Sheet: Sheet1
DE																						7.54 ( 3.54, 11.55)			5.43 ( 0.81, 10.04)
-0.11 ( -8.41, 8.20)	WE								3.30 ( -5.75, 12.35)																8.60 ( -1.69, 18.89)
2.27 ( -3.45, 8.00)	2.38 ( -6.03, 10.79)	RAGT					0.43 ( -8.29, 9.15)		2.70 ( -6.12, 11.52)																5.47 ( 0.25, 10.69)
1.36 ( -9.49, 12.22)	1.47 (-11.26, 14.19)	-0.91 (-12.06, 10.24)	BGT																						6.20 ( -4.01, 16.41)
2.84 ( -1.80, 7.48)	2.94 ( -5.25, 11.14)	0.56 ( -4.91, 6.04)	1.48 ( -9.23, 12.18)	CT	2.05 ( -6.85, 10.95)	-2.20 (-11.10, 6.70)																1.10 ( -7.65, 9.85)	3.34 ( -2.92, 9.59)		5.21 ( 1.31, 9.12)
3.40 ( -1.74, 8.53)	3.50 ( -5.00, 12.01)	1.12 ( -4.77, 7.01)	2.04 ( -8.92, 12.99)	0.56 ( -4.06, 5.19)	TC		6.00 ( -3.94, 15.94)											2.95 ( -5.83, 11.73)				3.00 ( -5.84, 11.84)		5.33 ( -3.78, 14.44)	3.17 ( -2.50, 8.83)
3.61 ( -1.67, 8.89)	3.72 ( -4.89, 12.32)	1.34 ( -4.74, 7.42)	2.25 ( -8.78, 13.28)	0.77 ( -3.98, 5.53)	0.21 ( -5.36, 5.79)	AQE																5.02 ( -4.14, 14.18)			2.16 ( -3.05, 7.37)
3.67 ( -1.17, 8.51)	3.77 ( -4.40, 11.95)	1.39 ( -3.61, 6.40)	2.31 ( -8.40, 13.01)	0.83 ( -3.65, 5.32)	0.27 ( -4.53, 5.07)	0.06 ( -5.18, 5.29)	BT			-1.04 ( -7.55, 5.47)		-1.30 (-10.06, 7.46)												-0.67 (-11.04, 9.70)	6.20 ( 1.71, 10.69)
3.51 ( -6.20, 13.22)	3.62 ( -8.15, 15.38)	1.24 ( -8.80, 11.28)	2.15 (-11.46, 15.76)	0.67 ( -8.87, 10.22)	0.11 ( -9.71, 9.94)	-0.10 (-10.01, 9.81)	-0.16 ( -9.71, 9.39)	DTT																	4.05 ( -4.94, 13.04)
3.92 ( -2.84, 10.68)	4.02 ( -3.25, 11.30)	1.64 ( -4.97, 8.26)	2.56 ( -9.28, 14.39)	1.08 ( -5.62, 7.78)	0.52 ( -6.54, 7.58)	0.31 ( -6.88, 7.49)	0.25 ( -6.41, 6.91)	0.41 (-10.39, 11.20)	TT													2.69 ( -8.52, 13.90)			3.35 ( -5.65, 12.35)
4.12 ( -0.66, 8.90)	4.23 ( -3.95, 12.40)	1.85 ( -3.48, 7.17)	2.76 ( -7.91, 13.43)	1.28 ( -3.15, 5.72)	0.72 ( -4.23, 5.68)	0.51 ( -4.66, 5.68)	0.45 ( -3.47, 4.38)	0.61 ( -8.90, 10.11)	0.20 ( -6.49, 6.90)	VR															3.04 ( -0.35, 6.42)
4.31 ( -5.94, 14.57)	4.42 ( -7.80, 16.63)	2.04 ( -8.53, 12.60)	2.95 (-11.05, 16.95)	1.47 ( -8.62, 11.57)	0.91 ( -9.45, 11.28)	0.70 ( -9.74, 11.14)	0.64 ( -9.46, 10.74)	0.80 (-12.34, 13.94)	0.39 (-10.89, 11.68)	0.19 ( -9.87, 10.25)	PE														3.25 ( -6.33, 12.83)
4.51 ( -1.27, 10.29)	4.62 ( -4.17, 13.41)	2.24 ( -3.98, 8.45)	3.15 ( -8.00, 14.30)	1.67 ( -3.82, 7.17)	1.11 ( -4.80, 7.02)	0.90 ( -5.20, 7.00)	0.84 ( -4.17, 5.85)	1.00 ( -9.04, 11.04)	0.59 ( -6.84, 8.03)	0.39 ( -4.94, 5.72)	0.20 (-10.37, 10.77)	GT													2.33 ( -2.75, 7.41)
4.56 ( -4.77, 13.89)	4.67 ( -6.79, 16.12)	2.29 ( -7.39, 11.96)	3.20 (-10.14, 16.54)	1.72 ( -7.43, 10.88)	1.16 ( -8.29, 10.61)	0.95 ( -8.58, 10.48)	0.89 ( -8.27, 10.05)	1.05 (-11.38, 13.48)	0.64 ( -9.81, 11.10)	0.44 ( -8.68, 9.56)	0.25 (-12.61, 13.11)	0.05 ( -9.62, 9.72)	FAE												3.00 ( -5.58, 11.58)
4.88 ( -1.85, 11.60)	4.98 ( -4.48, 14.44)	2.60 ( -4.58, 9.79)	3.52 ( -8.17, 15.20)	2.04 ( -4.43, 8.51)	1.48 ( -5.18, 8.14)	1.27 ( -5.75, 8.28)	1.21 ( -5.18, 7.59)	1.37 ( -9.26, 11.99)	0.96 ( -7.26, 9.18)	0.76 ( -5.67, 7.18)	0.57 (-10.56, 11.69)	0.36 ( -6.82, 7.55)	0.32 ( -9.97, 10.60)	OE										4.80 ( -6.31, 15.91)	2.07 ( -4.11, 8.25)
5.50 ( -0.77, 11.77)	5.60 ( -3.72, 14.93)	3.22 ( -3.87, 10.32)	4.14 ( -7.49, 15.76)	2.66 ( -3.63, 8.95)	2.10 ( -4.58, 8.78)	1.89 ( -4.90, 8.68)	1.83 ( -4.56, 8.22)	1.99 ( -8.58, 12.55)	1.58 ( -6.43, 9.59)	1.38 ( -4.97, 7.72)	1.19 ( -9.88, 12.25)	0.99 ( -6.14, 8.11)	0.94 ( -9.28, 11.15)	0.62 ( -7.30, 8.54)	BDJ							3.30 ( -5.26, 11.86)			0.39 ( -6.56, 7.33)
6.06 ( -3.67, 15.79)	6.17 ( -5.61, 17.94)	3.79 ( -6.27, 13.84)	4.70 ( -8.92, 18.32)	3.22 ( -6.34, 12.79)	2.66 ( -7.18, 12.50)	2.45 ( -7.47, 12.37)	2.39 ( -7.17, 11.95)	2.55 (-10.18, 15.28)	2.14 ( -8.66, 12.95)	1.94 ( -7.58, 11.46)	1.75 (-11.40, 14.90)	1.55 ( -8.51, 11.61)	1.50 (-10.94, 13.94)	1.18 ( -9.46, 11.83)	0.56 (-10.02, 11.14)	AE									1.50 ( -7.51, 10.51)
5.79 ( 0.76, 10.81)	5.89 ( -2.65, 14.43)	3.51 ( -2.52, 9.54)	4.43 ( -6.58, 15.43)	2.95 ( -2.10, 8.00)	2.39 ( -3.14, 7.92)	2.18 ( -3.49, 7.84)	2.12 ( -3.07, 7.30)	2.28 ( -7.61, 12.16)	1.87 ( -5.21, 8.95)	1.67 ( -3.46, 6.79)	1.48 ( -8.94, 11.89)	1.28 ( -4.79, 7.34)	1.23 ( -8.28, 10.74)	0.91 ( -6.07, 7.89)	0.29 ( -6.35, 6.93)	-0.27 (-10.17, 9.62)	RT					-4.20 (-10.32, 1.91)			4.92 ( -0.10, 9.94)
6.27 ( -2.18, 14.73)	6.38 ( -4.62, 17.38)	4.00 ( -5.19, 13.19)	4.91 ( -8.12, 17.95)	3.44 ( -5.03, 11.90)	2.88 ( -5.07, 10.82)	2.66 ( -6.25, 11.58)	2.61 ( -6.00, 11.21)	2.76 ( -9.34, 14.87)	2.36 ( -7.52, 12.23)	2.15 ( -6.49, 10.80)	1.96 (-10.58, 14.50)	1.76 ( -7.46, 10.99)	1.71 (-10.08, 13.51)	1.40 ( -8.38, 11.18)	0.78 ( -8.77, 10.32)	0.21 (-11.90, 12.33)	0.49 ( -8.29, 9.27)	FE				0.05 ( -8.75, 8.85)
8.56 (-15.59, 32.71)	8.67 (-16.38, 33.72)	6.29 (-18.00, 30.57)	7.20 (-18.77, 33.17)	5.72 (-18.36, 29.81)	5.16 (-19.04, 29.36)	4.95 (-19.28, 29.18)	4.89 (-19.20, 28.98)	5.05 (-20.46, 30.56)	4.64 (-19.97, 29.25)	4.44 (-19.63, 28.51)	4.25 (-21.47, 29.97)	4.05 (-20.24, 28.34)	4.00 (-21.37, 29.37)	3.68 (-20.85, 28.22)	3.06 (-21.45, 27.57)	2.50 (-23.02, 28.02)	2.77 (-21.45, 27.00)	2.29 (-22.92, 27.50)	BE						-1.00 (-24.87, 22.87)
6.96 ( -2.85, 16.77)	7.07 ( -4.78, 18.91)	4.69 ( -5.45, 14.82)	5.60 ( -8.08, 19.28)	4.12 ( -5.52, 13.77)	3.56 ( -6.36, 13.48)	3.35 ( -6.65, 13.35)	3.29 ( -6.35, 12.94)	3.45 ( -9.34, 16.24)	3.04 ( -7.84, 13.93)	2.84 ( -6.76, 12.44)	2.65 (-10.56, 15.86)	2.45 ( -7.68, 12.58)	2.40 (-10.10, 14.90)	2.08 ( -8.63, 12.80)	1.46 ( -9.19, 12.12)	0.90 (-11.90, 13.70)	1.17 ( -8.80, 11.15)	0.69 (-11.49, 12.86)	-1.60 (-27.15, 23.95)	HE					0.60 ( -8.49, 9.69)
7.46 ( -4.78, 19.70)	7.57 ( -6.36, 21.49)	5.19 ( -7.32, 17.69)	6.10 ( -9.42, 21.62)	4.62 ( -7.49, 16.74)	4.06 ( -8.27, 16.40)	3.85 ( -8.55, 16.25)	3.79 ( -8.32, 15.90)	3.95 (-10.79, 18.69)	3.54 ( -9.57, 16.66)	3.34 ( -8.74, 15.42)	3.15 (-11.95, 18.25)	2.95 ( -9.56, 15.45)	2.90 (-11.59, 17.39)	2.58 (-10.40, 15.57)	1.96 (-10.97, 14.89)	1.40 (-13.35, 16.15)	1.67 (-10.70, 14.05)	1.19 (-13.03, 15.40)	-1.10 (-27.68, 25.48)	0.50 (-14.30, 15.30)	CE				0.10 (-11.58, 11.78)
6.25 ( 2.81, 9.69)	6.36 ( -1.70, 14.42)	3.98 ( -1.47, 9.43)	4.89 ( -5.84, 15.62)	3.41 ( -0.74, 7.57)	2.85 ( -1.80, 7.51)	2.64 ( -2.17, 7.45)	2.58 ( -1.95, 7.12)	2.74 ( -6.84, 12.32)	2.33 ( -4.03, 8.70)	2.13 ( -2.37, 6.63)	1.94 ( -8.19, 12.07)	1.74 ( -3.80, 7.28)	1.69 ( -7.50, 10.88)	1.37 ( -5.14, 7.89)	0.75 ( -4.99, 6.50)	0.19 ( -9.40, 9.78)	0.46 ( -3.89, 4.82)	-0.02 ( -7.97, 7.93)	-2.31 (-26.41, 21.79)	-0.71 (-10.38, 8.96)	-1.21 (-13.34, 10.92)	CON			1.90 ( -7.23, 11.03)
7.07 ( -0.03, 14.18)	7.18 ( -2.60, 16.96)	4.80 ( -2.84, 12.44)	5.71 ( -6.24, 17.67)	4.24 ( -1.62, 10.09)	3.67 ( -3.47, 10.82)	3.46 ( -3.78, 10.70)	3.40 ( -3.57, 10.37)	3.56 ( -7.37, 14.49)	3.15 ( -5.42, 11.73)	2.95 ( -3.98, 9.88)	2.76 ( -8.65, 14.17)	2.56 ( -5.09, 10.21)	2.51 ( -8.08, 13.10)	2.20 ( -6.19, 10.58)	1.57 ( -6.69, 9.84)	1.01 ( -9.93, 11.95)	1.28 ( -6.08, 8.65)	0.80 ( -9.26, 10.86)	-1.49 (-26.16, 23.18)	0.11 (-10.90, 11.12)	-0.39 (-13.62, 12.84)	0.82 ( -6.01, 7.65)	WBV		-0.00 ( -8.80, 8.80)
7.69 ( -0.35, 15.72)	7.79 ( -2.66, 18.25)	5.42 ( -2.99, 13.82)	6.33 ( -6.19, 18.85)	4.85 ( -2.93, 12.63)	4.29 ( -3.03, 11.61)	4.08 ( -4.22, 12.37)	4.02 ( -3.46, 11.50)	4.18 ( -7.37, 15.72)	3.77 ( -5.55, 13.10)	3.57 ( -4.21, 11.35)	3.38 ( -8.63, 15.38)	3.18 ( -5.23, 11.59)	3.13 ( -8.10, 14.35)	2.81 ( -4.91, 10.54)	2.19 ( -6.88, 11.26)	1.63 ( -9.93, 13.18)	1.90 ( -6.36, 10.17)	1.41 ( -9.05, 11.88)	-0.87 (-25.82, 24.08)	0.73 (-10.90, 12.35)	0.23 (-13.51, 13.97)	1.44 ( -6.37, 9.25)	0.62 ( -8.84, 10.08)	YG
7.56 ( 3.89, 11.23)	7.67 ( 0.08, 15.25)	5.29 ( 0.82, 9.76)	6.20 ( -4.01, 16.41)	4.72 ( 1.52, 7.93)	4.16 ( 0.20, 8.12)	3.95 ( -0.21, 8.11)	3.89 ( 0.68, 7.10)	4.05 ( -4.94, 13.04)	3.64 ( -2.33, 9.62)	3.44 ( 0.36, 6.52)	3.25 ( -6.33, 12.83)	3.05 ( -1.42, 7.52)	3.00 ( -5.58, 11.58)	2.68 ( -2.98, 8.35)	2.06 ( -3.49, 7.61)	1.50 ( -7.51, 10.51)	1.77 ( -2.33, 5.88)	1.29 ( -6.81, 9.38)	-1.00 (-24.87, 22.87)	0.60 ( -8.49, 9.69)	0.10 (-11.58, 11.78)	1.31 ( -1.98, 4.60)	0.49 ( -5.72, 6.70)	-0.13 ( -7.37, 7.11)	TR	3.30 ( -8.32, 14.92)
10.86 ( -1.32, 23.04)	10.97 ( -2.91, 24.84)	8.59 ( -3.86, 21.03)	9.50 ( -5.97, 24.97)	8.02 ( -4.03, 20.08)	7.46 ( -4.81, 19.74)	7.25 ( -5.09, 19.59)	7.19 ( -4.86, 19.24)	7.35 ( -7.34, 22.04)	6.94 ( -6.12, 20.01)	6.74 ( -5.28, 18.76)	6.55 ( -8.50, 21.60)	6.35 ( -6.10, 18.80)	6.30 ( -8.14, 20.74)	5.98 ( -6.94, 18.91)	5.36 ( -7.51, 18.24)	4.80 ( -9.90, 19.50)	5.07 ( -7.25, 17.39)	4.59 ( -9.57, 18.75)	2.30 (-24.25, 28.85)	3.90 (-10.85, 18.65)	3.40 (-13.07, 19.87)	4.61 ( -7.46, 16.68)	3.79 ( -9.38, 16.96)	3.17 (-10.52, 16.86)	3.30 ( -8.32, 14.92)	VRB
