# Supplementary material for: Which exercise intervention is most promising for Parkinson's balance? A network meta-analysis
Source: Front Aging Neurosci. 2026 Jul 15;18:1879017. doi: 10.3389/fnagi.2026.1879017 (PMC13416450; doi:10.3389/fnagi.2026.1879017)
Supplement: Supplementary file 1 [file Data_Sheet_1.zip › Supplementary materials/Appendix 12-TUG.xlsx]

## Sheet: Sheet1
BGT																							-10.60 (-20.05, -1.15)
-4.82 (-15.04, 5.40)	PE														-9.06 (-14.47, -3.65)								-1.54 ( -6.54, 3.46)
-6.79 (-16.55, 2.96)	-1.97 ( -6.56, 2.61)	VR									5.00 ( -1.70, 11.70)												-4.84 ( -7.42, -2.26)
-6.83 (-17.35, 3.69)	-2.01 ( -8.05, 4.03)	-0.04 ( -5.25, 5.17)	FAE																				-3.77 ( -8.39, 0.85)	-7.47 (-14.13, -0.81)
-7.91 (-17.68, 1.87)	-3.09 ( -7.71, 1.54)	-1.11 ( -4.59, 2.36)	-1.08 ( -6.32, 4.17)	QG																			-2.69 ( -5.19, -0.20)
-8.04 (-17.68, 1.60)	-3.22 ( -7.56, 1.13)	-1.25 ( -4.32, 1.83)	-1.21 ( -6.21, 3.79)	-0.13 ( -3.28, 3.01)	CT					-0.30 ( -3.65, 3.06)		0.90 ( -3.95, 5.75)		-3.00 ( -7.49, 1.49)			1.00 ( -4.93, 6.93)						-2.95 ( -5.75, -0.15)
-8.14 (-18.53, 2.24)	-3.32 ( -8.68, 2.03)	-1.35 ( -6.29, 3.59)	-1.31 ( -7.63, 5.00)	-0.24 ( -5.21, 4.74)	-0.11 ( -4.82, 4.61)	BDJ									-1.90 ( -6.54, 2.74)								0.00 ( -6.85, 6.85)
-8.38 (-18.16, 1.41)	-3.56 ( -8.21, 1.09)	-1.58 ( -5.09, 1.92)	-1.55 ( -6.81, 3.72)	-0.47 ( -4.03, 3.09)	-0.34 ( -3.52, 2.84)	-0.23 ( -5.23, 4.76)	BT	0.13 ( -4.45, 4.71)								0.18 ( -4.80, 5.16)							-2.50 ( -5.32, 0.33)
-8.25 (-19.05, 2.56)	-3.43 ( -9.95, 3.10)	-1.45 ( -7.22, 4.32)	-1.42 ( -8.40, 5.56)	-0.34 ( -6.14, 5.46)	-0.21 ( -5.79, 5.37)	-0.10 ( -6.88, 6.68)	0.13 ( -4.45, 4.71)	PT
-8.32 (-19.44, 2.80)	-3.50 (-10.55, 3.55)	-1.53 ( -7.85, 4.79)	-1.49 ( -8.96, 5.98)	-0.41 ( -6.79, 5.96)	-0.28 ( -6.37, 5.80)	-0.18 ( -7.46, 7.10)	0.06 ( -6.34, 6.45)	-0.07 ( -7.94, 7.79)	WBV													-2.15 ( -7.67, 3.37)
-8.68 (-18.31, 0.96)	-3.86 ( -8.19, 0.48)	-1.88 ( -4.93, 1.16)	-1.85 ( -6.83, 3.14)	-0.77 ( -3.90, 2.36)	-0.64 ( -2.82, 1.55)	-0.53 ( -5.23, 4.17)	-0.30 ( -3.46, 2.86)	-0.43 ( -6.00, 5.14)	-0.36 ( -6.26, 5.55)	TC							-1.73 ( -6.45, 2.99)			-0.78 ( -5.31, 3.75)		-1.10 ( -3.83, 1.63)	-1.90 ( -4.65, 0.85)			-5.70 (-15.80, 4.40)
-8.78 (-18.39, 0.83)	-3.96 ( -8.23, 0.32)	-1.98 ( -4.83, 0.86)	-1.95 ( -6.88, 2.99)	-0.87 ( -3.92, 2.18)	-0.74 ( -3.26, 1.79)	-0.63 ( -5.28, 4.01)	-0.40 ( -3.48, 2.68)	-0.53 ( -6.05, 4.99)	-0.46 ( -6.37, 5.45)	-0.10 ( -2.47, 2.26)	DE											-0.95 ( -3.63, 1.73)	-1.40 ( -3.40, 0.60)
-8.81 (-18.51, 0.88)	-3.99 ( -8.46, 0.48)	-2.02 ( -5.28, 1.24)	-1.98 ( -7.09, 3.13)	-0.91 ( -4.23, 2.41)	-0.77 ( -3.42, 1.87)	-0.67 ( -5.50, 4.16)	-0.44 ( -3.79, 2.91)	-0.57 ( -6.24, 5.11)	-0.49 ( -6.74, 5.76)	-0.14 ( -2.94, 2.67)	-0.04 ( -2.83, 2.76)	AQE											-1.37 ( -3.78, 1.04)
-8.81 (-18.91, 1.28)	-3.99 ( -9.27, 1.28)	-2.02 ( -6.30, 2.26)	-1.98 ( -7.81, 3.84)	-0.91 ( -5.25, 3.44)	-0.77 ( -4.75, 3.20)	-0.67 ( -6.25, 4.91)	-0.44 ( -4.80, 3.93)	-0.57 ( -6.90, 5.76)	-0.49 ( -7.09, 6.10)	-0.14 ( -3.98, 3.71)	-0.04 ( -3.85, 3.78)	-0.00 ( -4.16, 4.16)	DTT									-3.37 ( -8.49, 1.75)	-0.38 ( -5.02, 4.26)
-8.82 (-18.47, 0.84)	-4.00 ( -8.37, 0.38)	-2.02 ( -5.15, 1.10)	-1.99 ( -7.01, 3.04)	-0.91 ( -4.10, 2.28)	-0.78 ( -3.27, 1.71)	-0.67 ( -5.41, 4.07)	-0.44 ( -3.66, 2.78)	-0.57 ( -6.17, 5.03)	-0.50 ( -6.68, 5.68)	-0.14 ( -2.79, 2.51)	-0.04 ( -2.67, 2.59)	-0.00 ( -2.91, 2.90)	-0.00 ( -4.06, 4.05)	OE									-2.30 ( -4.46, -0.14)
-8.92 (-18.79, 0.95)	-4.10 ( -8.08, -0.12)	-2.13 ( -5.86, 1.60)	-2.09 ( -7.51, 3.33)	-1.01 ( -4.79, 2.77)	-0.88 ( -4.31, 2.54)	-0.77 ( -4.72, 3.17)	-0.54 ( -4.35, 3.26)	-0.67 ( -6.63, 5.29)	-0.60 ( -7.12, 5.92)	-0.24 ( -3.65, 3.17)	-0.14 ( -3.48, 3.19)	-0.11 ( -3.69, 3.48)	-0.11 ( -4.66, 4.44)	-0.10 ( -3.56, 3.36)	WE								-4.12 ( -7.43, -0.80)
-9.05 (-18.83, 0.73)	-4.23 ( -8.88, 0.42)	-2.26 ( -5.76, 1.25)	-2.22 ( -7.48, 3.05)	-1.14 ( -4.70, 2.42)	-1.01 ( -4.19, 2.17)	-0.90 ( -5.90, 4.09)	-0.67 ( -3.79, 2.45)	-0.80 ( -6.35, 4.74)	-0.73 ( -7.12, 5.67)	-0.37 ( -3.53, 2.79)	-0.27 ( -3.35, 2.81)	-0.24 ( -3.59, 3.12)	-0.23 ( -4.60, 4.13)	-0.23 ( -3.45, 2.99)	-0.13 ( -3.94, 3.68)	RAGT							-1.28 ( -4.10, 1.55)
-9.10 (-19.37, 1.16)	-4.28 ( -9.88, 1.31)	-2.31 ( -6.98, 2.37)	-2.27 ( -8.39, 3.85)	-1.20 ( -5.92, 3.53)	-1.06 ( -4.99, 2.87)	-0.96 ( -6.84, 4.93)	-0.72 ( -5.47, 4.02)	-0.85 ( -7.45, 5.74)	-0.78 ( -7.73, 6.16)	-0.43 ( -4.21, 3.36)	-0.32 ( -4.61, 3.97)	-0.29 ( -4.77, 4.19)	-0.29 ( -5.55, 4.97)	-0.28 ( -4.67, 4.10)	-0.18 ( -5.10, 4.73)	-0.05 ( -4.80, 4.69)	TT
-9.87 (-24.03, 4.29)	-5.05 (-16.29, 6.19)	-3.08 (-13.89, 7.74)	-3.04 (-14.55, 8.47)	-1.96 (-12.80, 8.87)	-1.83 (-12.55, 8.88)	-1.73 (-13.11, 9.66)	-1.49 (-12.34, 9.35)	-1.62 (-13.39, 10.15)	-1.55 (-13.62, 10.52)	-1.19 (-11.90, 9.52)	-1.09 (-11.78, 9.60)	-1.06 (-11.82, 9.71)	-1.06 (-12.18, 10.07)	-1.05 (-11.78, 9.67)	-0.95 (-11.87, 9.97)	-0.82 (-11.66, 10.02)	-0.77 (-12.05, 10.51)	BE					-0.73 (-11.27, 9.81)
-9.42 (-19.19, 0.35)	-4.60 ( -9.22, 0.03)	-2.62 ( -6.08, 0.84)	-2.59 ( -7.83, 2.66)	-1.51 ( -5.04, 2.02)	-1.38 ( -4.47, 1.71)	-1.27 ( -6.25, 3.70)	-1.04 ( -4.60, 2.52)	-1.17 ( -6.97, 4.63)	-1.10 ( -7.29, 5.10)	-0.74 ( -3.72, 2.24)	-0.64 ( -3.56, 2.28)	-0.60 ( -3.91, 2.71)	-0.60 ( -4.82, 3.62)	-0.60 ( -3.78, 2.58)	-0.50 ( -4.28, 3.28)	-0.37 ( -3.93, 3.19)	-0.32 ( -4.97, 4.34)	0.45 (-10.38, 11.29)	RT			-2.60 ( -7.08, 1.88)	-0.54 ( -3.42, 2.34)
-9.84 (-20.20, 0.52)	-5.02 (-10.79, 0.75)	-3.05 ( -7.91, 1.82)	-3.01 ( -9.28, 3.27)	-1.93 ( -6.86, 3.00)	-1.80 ( -6.27, 2.67)	-1.69 ( -7.75, 4.36)	-1.46 ( -6.41, 3.49)	-1.59 ( -8.34, 5.15)	-1.52 ( -8.37, 5.34)	-1.16 ( -5.23, 2.90)	-1.06 ( -5.46, 3.33)	-1.03 ( -5.77, 3.72)	-1.03 ( -6.34, 4.28)	-1.02 ( -5.68, 3.63)	-0.92 ( -6.03, 4.19)	-0.79 ( -5.74, 4.16)	-0.74 ( -6.25, 4.77)	0.03 (-11.34, 11.40)	-0.42 ( -5.18, 4.34)	FE		-0.25 ( -4.78, 4.28)
-10.13 (-20.85, 0.59)	-5.31 (-11.70, 1.08)	-3.34 ( -8.95, 2.28)	-3.30 (-10.15, 3.55)	-2.22 ( -7.87, 3.43)	-2.09 ( -7.51, 3.33)	-1.99 ( -8.64, 4.66)	-1.75 ( -7.42, 3.91)	-1.88 ( -9.17, 5.41)	-1.81 ( -9.56, 5.95)	-1.45 ( -6.86, 3.95)	-1.35 ( -6.71, 4.01)	-1.32 ( -6.84, 4.20)	-1.32 ( -7.51, 4.87)	-1.31 ( -6.75, 4.13)	-1.21 ( -7.02, 4.60)	-1.08 ( -6.75, 4.59)	-1.03 ( -7.49, 5.44)	-0.26 (-11.96, 11.44)	-0.71 ( -6.36, 4.94)	-0.29 ( -6.91, 6.32)	GT		-0.47 ( -5.54, 4.60)
-10.47 (-20.13, -0.81)	-5.65 (-10.03, -1.27)	-3.68 ( -6.76, -0.60)	-3.64 ( -8.67, 1.39)	-2.56 ( -5.76, 0.63)	-2.43 ( -5.00, 0.13)	-2.33 ( -7.07, 2.42)	-2.09 ( -5.32, 1.13)	-2.22 ( -7.83, 3.38)	-2.15 ( -7.67, 3.37)	-1.79 ( -3.89, 0.30)	-1.69 ( -3.80, 0.41)	-1.66 ( -4.58, 1.27)	-1.66 ( -5.27, 1.95)	-1.65 ( -4.43, 1.12)	-1.55 ( -5.02, 1.92)	-1.42 ( -4.65, 1.80)	-1.37 ( -5.58, 2.84)	-0.60 (-11.33, 10.13)	-1.05 ( -3.86, 1.75)	-0.63 ( -4.69, 3.43)	-0.34 ( -5.79, 5.11)	CON	1.10 ( -3.63, 5.83)
-10.60 (-20.05, -1.15)	-5.78 ( -9.68, -1.88)	-3.81 ( -6.22, -1.39)	-3.77 ( -8.39, 0.85)	-2.69 ( -5.19, -0.20)	-2.56 ( -4.48, -0.65)	-2.46 ( -6.76, 1.85)	-2.22 ( -4.76, 0.31)	-2.35 ( -7.59, 2.88)	-2.28 ( -8.15, 3.59)	-1.92 ( -3.81, -0.04)	-1.82 ( -3.57, -0.07)	-1.79 ( -3.98, 0.40)	-1.79 ( -5.34, 1.77)	-1.78 ( -3.76, 0.20)	-1.68 ( -4.52, 1.16)	-1.55 ( -4.09, 0.98)	-1.50 ( -5.51, 2.52)	-0.73 (-11.27, 9.81)	-1.18 ( -3.68, 1.31)	-0.76 ( -5.01, 3.49)	-0.47 ( -5.54, 4.60)	-0.13 ( -2.13, 1.87)	TR		-2.25 ( -6.94, 2.45)	-2.66 ( -7.74, 2.42)
-14.30 (-26.75, -1.85)	-9.48 (-18.47, -0.48)	-7.51 (-15.97, 0.95)	-7.47 (-14.13, -0.81)	-6.39 (-14.88, 2.09)	-6.26 (-14.59, 2.07)	-6.16 (-15.33, 3.02)	-5.92 (-14.42, 2.57)	-6.05 (-15.70, 3.60)	-5.98 (-15.99, 4.03)	-5.62 (-13.95, 2.70)	-5.52 (-13.82, 2.77)	-5.49 (-13.88, 2.91)	-5.49 (-14.34, 3.37)	-5.48 (-13.83, 2.86)	-5.38 (-13.97, 3.21)	-5.25 (-13.75, 3.24)	-5.20 (-14.24, 3.85)	-4.43 (-17.73, 8.87)	-4.88 (-13.36, 3.60)	-4.46 (-13.61, 4.69)	-4.17 (-13.73, 5.39)	-3.83 (-12.18, 4.52)	-3.70 (-11.81, 4.41)	SE
-12.85 (-23.40, -2.29)	-8.03 (-14.13, -1.92)	-6.05 (-11.34, -0.77)	-6.02 (-12.60, 0.57)	-4.94 (-10.26, 0.38)	-4.81 ( -9.88, 0.27)	-4.70 (-11.07, 1.67)	-4.47 ( -9.81, 0.87)	-4.60 (-11.64, 2.44)	-4.53 (-12.04, 2.99)	-4.17 ( -9.23, 0.89)	-4.07 ( -9.08, 0.95)	-4.03 ( -9.22, 1.15)	-4.03 ( -9.92, 1.86)	-4.03 ( -9.13, 1.07)	-3.93 ( -9.42, 1.56)	-3.80 ( -9.14, 1.54)	-3.74 ( -9.92, 2.43)	-2.98 (-14.52, 8.57)	-3.43 ( -8.75, 1.89)	-3.01 ( -9.34, 3.33)	-2.72 ( -9.63, 4.19)	-2.38 ( -7.48, 2.73)	-2.25 ( -6.94, 2.45)	1.45 ( -7.92, 10.82)	VRB
-13.29 (-23.97, -2.61)	-8.47 (-14.80, -2.14)	-6.50 (-12.04, -0.96)	-6.46 (-13.26, 0.33)	-5.38 (-10.96, 0.19)	-5.25 (-10.56, 0.05)	-5.15 (-11.74, 1.44)	-4.91 (-10.51, 0.68)	-5.04 (-12.28, 2.19)	-4.97 (-12.64, 2.70)	-4.61 ( -9.83, 0.60)	-4.51 ( -9.78, 0.76)	-4.48 ( -9.92, 0.96)	-4.48 (-10.58, 1.63)	-4.47 ( -9.83, 0.88)	-4.37 (-10.11, 1.37)	-4.24 ( -9.84, 1.35)	-4.19 (-10.52, 2.14)	-3.42 (-15.08, 8.24)	-3.87 ( -9.44, 1.69)	-3.45 ( -9.94, 3.03)	-3.16 (-10.27, 3.95)	-2.82 ( -8.14, 2.50)	-2.69 ( -7.68, 2.30)	1.01 ( -8.51, 10.53)	-0.44 ( -7.30, 6.41)	YG
