# Supplementary material for: Which exercise intervention is most promising for Parkinson's balance? A network meta-analysis
Source: Front Aging Neurosci. 2026 Jul 15;18:1879017. doi: 10.3389/fnagi.2026.1879017 (PMC13416450; doi:10.3389/fnagi.2026.1879017)
Supplement: Supplementary file 1 [file Data_Sheet_1.zip › Supplementary materials/Appendix 13-UPDRS.xlsx]

## Sheet: Sheet1
PE																					-10.58 (-22.13, 0.97)
-4.58 (-17.77, 8.60)	QG																					-7.90 (-17.69, 1.89)	-6.93 (-11.83, -2.03)			-3.20 (-17.22, 10.82)
-4.68 (-18.39, 9.04)	-0.09 ( -7.87, 7.68)	AE																					-13.70 (-26.99, -0.41)			-7.00 (-13.47, -0.53)
-4.86 (-18.45, 8.72)	-0.28 ( -7.80, 7.24)	-0.19 ( -8.73, 8.35)	WE								-2.11 ( -8.39, 4.18)												-7.20 (-19.50, 5.10)			.
-5.33 (-18.11, 7.44)	-0.75 ( -6.57, 5.08)	-0.65 ( -7.44, 6.14)	-0.47 ( -7.32, 6.39)	DE																			-2.89 ( -7.50, 1.72)			-10.98 (-15.80, -6.16)
-4.68 (-19.43, 10.08)	-0.09 ( -9.49, 9.30)	0.00 (-10.21, 10.21)	0.19 ( -9.76, 10.14)	0.66 ( -8.21, 9.52)	YG			-1.43 ( -9.25, 6.39)
-5.79 (-18.88, 7.30)	-1.21 ( -7.51, 5.09)	-1.11 ( -8.80, 6.57)	-0.93 ( -8.25, 6.40)	-0.46 ( -6.09, 5.17)	-1.11 (-10.36, 8.13)	RAGT								-3.00 ( -9.37, 3.37)									-4.71 ( -9.79, 0.37)
-5.32 (-19.96, 9.32)	-0.74 ( -9.83, 8.36)	-0.64 (-10.75, 9.46)	-0.46 (-10.29, 9.38)	0.01 ( -8.64, 8.66)	-0.64 (-11.98, 10.69)	0.47 ( -8.44, 9.38)	BGT																-5.50 (-13.33, 2.33)
-6.11 (-18.62, 6.41)	-1.52 ( -6.73, 3.69)	-1.43 ( -8.00, 5.14)	-1.24 ( -7.40, 4.92)	-0.77 ( -4.94, 3.39)	-1.43 ( -9.25, 6.39)	-0.32 ( -5.24, 4.61)	-0.79 ( -8.99, 7.42)	CT	0.40 (-11.12, 11.92)		3.18 ( -0.99, 7.35)	0.30 ( -6.64, 7.24)	-2.55 ( -7.53, 2.44)						-4.63 (-10.98, 1.72)				-7.23 (-10.85, -3.62)	-8.20 (-17.27, 0.87)		-10.54 (-19.29, -1.79)
-5.71 (-22.72, 11.31)	-1.12 (-13.77, 11.52)	-1.03 (-14.29, 12.24)	-0.84 (-13.91, 12.22)	-0.37 (-12.63, 11.88)	-1.03 (-14.96, 12.90)	0.08 (-12.45, 12.62)	-0.39 (-14.53, 13.76)	0.40 (-11.12, 11.92)	TT
-6.44 (-23.16, 10.28)	-1.86 (-14.02, 10.31)	-1.76 (-14.70, 11.17)	-1.58 (-14.30, 11.15)	-1.11 (-12.94, 10.72)	-1.76 (-15.68, 12.15)	-0.65 (-12.68, 11.38)	-1.12 (-14.82, 12.58)	-0.33 (-11.85, 11.18)	-0.73 (-17.02, 15.56)	SE							-2.26 (-11.45, 6.93)
-7.30 (-19.73, 5.14)	-2.71 ( -7.95, 2.53)	-2.62 ( -9.18, 3.95)	-2.43 ( -8.05, 3.19)	-1.96 ( -6.15, 2.22)	-2.62 (-10.94, 5.70)	-1.50 ( -6.47, 3.47)	-1.98 (-10.21, 6.26)	-1.19 ( -4.02, 1.64)	-1.59 (-13.46, 10.28)	-0.86 (-12.39, 10.68)	TC										-3.14 ( -9.79, 3.51)		-1.66 ( -5.11, 1.79)			-2.90 ( -8.09, 2.30)
-7.49 (-20.39, 5.41)	-2.90 ( -8.86, 3.06)	-2.81 (-10.15, 4.53)	-2.62 ( -9.59, 4.34)	-2.16 ( -7.36, 3.04)	-2.81 (-11.64, 6.02)	-1.70 ( -7.38, 3.99)	-2.17 (-10.85, 6.51)	-1.38 ( -5.48, 2.72)	-1.78 (-14.01, 10.45)	-1.05 (-12.91, 10.81)	-0.19 ( -4.59, 4.21)	AQE											-2.66 ( -7.03, 1.70)
-7.74 (-20.70, 5.23)	-3.15 ( -9.29, 2.98)	-3.06 (-10.49, 4.38)	-2.87 ( -9.94, 4.20)	-2.41 ( -7.77, 2.96)	-3.06 (-11.86, 5.74)	-1.95 ( -7.82, 3.93)	-2.42 (-11.23, 6.39)	-1.63 ( -5.67, 2.41)	-2.03 (-14.24, 10.18)	-1.30 (-13.25, 10.65)	-0.44 ( -4.98, 4.09)	-0.25 ( -5.61, 5.12)	OE										-4.27 ( -9.38, 0.85)
-8.29 (-21.29, 4.71)	-3.70 ( -9.83, 2.42)	-3.61 (-11.15, 3.93)	-3.42 (-10.59, 3.75)	-2.96 ( -8.39, 2.47)	-3.61 (-12.74, 5.51)	-2.50 ( -7.16, 2.16)	-2.97 (-11.76, 5.82)	-2.18 ( -6.88, 2.52)	-2.58 (-15.03, 9.86)	-1.85 (-13.78, 10.09)	-0.99 ( -5.74, 3.75)	-0.80 ( -6.29, 4.69)	-0.55 ( -6.24, 5.13)	BT									-2.79 ( -7.38, 1.79)		-6.60 (-18.21, 5.01)
-8.41 (-21.20, 4.37)	-3.83 ( -9.47, 1.81)	-3.74 (-10.89, 3.42)	-3.55 (-10.31, 3.21)	-3.08 ( -7.96, 1.80)	-3.74 (-12.55, 5.07)	-2.62 ( -7.96, 2.71)	-3.09 (-11.55, 5.36)	-2.31 ( -6.36, 1.75)	-2.71 (-14.92, 9.51)	-1.97 (-13.67, 9.72)	-1.12 ( -5.22, 2.98)	-0.92 ( -5.87, 4.02)	-0.68 ( -5.84, 4.49)	-0.12 ( -5.25, 5.00)	BDJ								-2.41 ( -5.62, 0.80)
-8.57 (-21.59, 4.44)	-3.99 (-10.15, 2.17)	-3.90 (-11.46, 3.67)	-3.71 (-10.91, 3.49)	-3.24 ( -8.71, 2.23)	-3.90 (-13.04, 5.25)	-2.78 ( -8.66, 3.10)	-3.25 (-12.06, 5.56)	-2.47 ( -7.21, 2.28)	-2.87 (-15.33, 9.59)	-2.13 (-14.09, 9.82)	-1.28 ( -6.06, 3.51)	-1.08 ( -6.61, 4.44)	-0.84 ( -6.56, 4.89)	-0.28 ( -5.97, 5.40)	-0.16 ( -5.33, 5.01)	VR							-2.25 ( -6.29, 1.80)
-8.70 (-22.67, 5.27)	-4.12 (-12.08, 3.85)	-4.02 (-13.12, 5.08)	-3.84 (-12.63, 4.96)	-3.37 (-10.82, 4.08)	-4.02 (-14.48, 6.43)	-2.91 (-10.66, 4.85)	-3.38 (-13.54, 6.78)	-2.59 ( -9.53, 4.34)	-2.99 (-16.44, 10.45)	-2.26 (-11.45, 6.93)	-1.40 ( -8.37, 5.56)	-1.21 ( -8.70, 6.28)	-0.96 ( -8.60, 6.67)	-0.41 ( -8.02, 7.20)	-0.29 ( -7.52, 6.94)	-0.13 ( -7.76, 7.51)	FAE						-2.12 ( -8.60, 4.36)
-10.02 (-25.20, 5.16)	-5.44 (-15.38, 4.51)	-5.34 (-16.22, 5.53)	-5.16 (-15.78, 5.47)	-4.69 (-14.23, 4.85)	-5.34 (-17.37, 6.68)	-4.23 (-14.01, 5.55)	-4.70 (-16.48, 7.08)	-3.91 (-13.05, 5.23)	-4.31 (-19.02, 10.39)	-3.58 (-17.86, 10.70)	-2.72 (-11.89, 6.44)	-2.53 (-12.10, 7.04)	-2.28 (-11.97, 7.40)	-1.73 (-11.39, 7.93)	-1.61 (-10.97, 7.76)	-1.45 (-11.13, 8.24)	-1.32 (-12.25, 9.61)	CE					-0.80 ( -9.60, 8.00)
-10.41 (-23.33, 2.50)	-5.83 (-11.98, 0.32)	-5.73 (-12.83, 1.36)	-5.55 (-12.62, 1.52)	-5.08 (-10.20, 0.04)	-5.74 (-14.60, 3.12)	-4.62 (-10.59, 1.34)	-5.09 (-13.96, 3.78)	-4.31 ( -8.47, -0.14)	-4.71 (-16.96, 7.54)	-3.97 (-15.97, 8.02)	-3.12 ( -7.62, 1.38)	-2.92 ( -8.38, 2.53)	-2.68 ( -8.21, 2.86)	-2.12 ( -7.90, 3.65)	-2.00 ( -7.26, 3.27)	-1.84 ( -7.65, 3.97)	-1.71 ( -9.42, 5.99)	-0.39 (-10.13, 9.34)	WBV				0.70 ( -6.74, 8.14)			-4.12 (-10.26, 2.03)
-10.96 (-24.93, 3.01)	-6.38 (-14.34, 1.59)	-6.28 (-15.38, 2.82)	-6.10 (-14.89, 2.70)	-5.63 (-13.08, 1.82)	-6.28 (-16.74, 4.17)	-5.17 (-12.92, 2.59)	-5.64 (-15.80, 4.52)	-4.85 (-11.79, 2.08)	-5.25 (-18.70, 8.19)	-4.52 (-17.50, 8.46)	-3.66 (-10.63, 3.30)	-3.47 (-10.96, 4.02)	-3.22 (-10.86, 4.41)	-2.67 (-10.28, 4.94)	-2.55 ( -9.78, 4.68)	-2.39 (-10.02, 5.25)	-2.26 (-11.42, 6.90)	-0.94 (-11.87, 9.99)	-0.55 ( -8.25, 7.16)	DTT			0.14 ( -6.34, 6.62)
-10.58 (-22.13, 0.97)	-6.00 (-12.35, 0.36)	-5.90 (-13.30, 1.50)	-5.72 (-12.87, 1.44)	-5.25 (-10.70, 0.21)	-5.90 (-15.09, 3.28)	-4.79 (-10.94, 1.36)	-5.26 (-14.26, 3.74)	-4.47 ( -9.30, 0.35)	-4.87 (-17.36, 7.62)	-4.14 (-16.23, 7.95)	-3.28 ( -7.89, 1.32)	-3.09 ( -8.84, 2.66)	-2.84 ( -8.74, 3.05)	-2.29 ( -8.26, 3.68)	-2.17 ( -7.64, 3.31)	-2.01 ( -8.01, 4.00)	-1.88 ( -9.73, 5.97)	-0.56 (-10.41, 9.29)	-0.17 ( -5.95, 5.62)	0.38 ( -7.47, 8.23)	FE		-1.63 ( -7.92, 4.66)			-0.38 ( -7.08, 6.32)
-12.48 (-28.90, 3.93)	-7.90 (-17.69, 1.89)	-7.81 (-20.31, 4.69)	-7.62 (-19.96, 4.72)	-7.15 (-18.54, 4.24)	-7.81 (-21.37, 5.76)	-6.69 (-18.33, 4.95)	-7.16 (-20.53, 6.20)	-6.38 (-17.46, 4.71)	-6.78 (-22.77, 9.21)	-6.04 (-21.66, 9.57)	-5.19 (-16.29, 5.91)	-5.00 (-16.45, 6.46)	-4.75 (-16.30, 6.80)	-4.20 (-15.74, 7.35)	-4.07 (-15.37, 7.23)	-3.91 (-15.47, 7.65)	-3.78 (-16.40, 8.84)	-2.46 (-16.42, 11.49)	-2.07 (-13.63, 9.49)	-1.52 (-14.14, 11.10)	-1.90 (-13.57, 9.77)	HE
-10.82 (-23.19, 1.55)	-6.24 (-10.87, -1.60)	-6.14 (-12.53, 0.25)	-5.96 (-11.91, 0.00)	-5.49 ( -9.17, -1.81)	-6.14 (-14.35, 2.06)	-5.03 ( -9.29, -0.77)	-5.50 (-13.33, 2.33)	-4.71 ( -7.19, -2.24)	-5.11 (-16.90, 6.67)	-4.38 (-15.63, 6.87)	-3.52 ( -6.08, -0.97)	-3.33 ( -7.09, 0.43)	-3.08 ( -7.13, 0.96)	-2.53 ( -6.53, 1.46)	-2.41 ( -5.62, 0.80)	-2.25 ( -6.29, 1.80)	-2.12 ( -8.60, 4.36)	-0.80 ( -9.60, 8.00)	-0.41 ( -4.58, 3.77)	0.14 ( -6.34, 6.62)	-0.24 ( -4.68, 4.20)	1.66 ( -9.17, 12.49)	TR
-12.80 (-26.59, 0.99)	-8.21 (-16.10, -0.33)	-8.12 (-16.59, 0.34)	-7.93 (-16.51, 0.64)	-7.47 (-14.46, -0.47)	-8.12 (-18.19, 1.94)	-7.01 (-14.77, 0.76)	-7.48 (-17.65, 2.69)	-6.69 (-13.03, -0.35)	-7.09 (-20.24, 6.06)	-6.36 (-19.34, 6.62)	-5.50 (-12.11, 1.10)	-5.31 (-12.66, 2.04)	-5.06 (-12.44, 2.31)	-4.51 (-12.13, 3.11)	-4.39 (-11.63, 2.86)	-4.23 (-11.87, 3.42)	-4.10 (-13.27, 5.07)	-2.78 (-13.71, 8.15)	-2.39 ( -9.55, 4.78)	-1.84 (-11.01, 7.33)	-2.22 ( -9.75, 5.31)	-0.31 (-12.88, 12.25)	-1.98 ( -8.47, 4.51)	RT		-1.87 ( -9.96, 6.22)
-14.89 (-32.32, 2.54)	-10.30 (-23.43, 2.82)	-10.21 (-24.05, 3.63)	-10.02 (-23.67, 3.62)	-9.56 (-22.37, 3.26)	-10.21 (-24.98, 4.55)	-9.10 (-21.61, 3.41)	-9.57 (-24.13, 4.99)	-8.78 (-21.31, 3.74)	-9.18 (-26.20, 7.84)	-8.45 (-25.10, 8.20)	-7.59 (-20.13, 4.95)	-7.40 (-20.24, 5.44)	-7.15 (-20.08, 5.77)	-6.60 (-18.21, 5.01)	-6.48 (-19.16, 6.21)	-6.32 (-19.24, 6.61)	-6.19 (-20.07, 7.69)	-4.87 (-19.97, 10.24)	-4.48 (-17.44, 8.49)	-3.93 (-17.81, 9.95)	-4.31 (-17.36, 8.74)	-2.40 (-18.78, 13.97)	-4.07 (-16.35, 8.21)	-2.09 (-15.98, 11.80)	VRB
-13.47 (-25.98, -0.96)	-8.89 (-14.35, -3.42)	-8.79 (-14.64, -2.94)	-8.61 (-15.08, -2.13)	-8.14 (-11.88, -4.40)	-8.79 (-17.35, -0.24)	-7.68 (-13.05, -2.30)	-8.15 (-16.63, 0.33)	-7.36 (-10.84, -3.89)	-7.76 (-19.80, 4.27)	-7.03 (-18.74, 4.68)	-6.17 ( -9.63, -2.72)	-5.98 (-10.83, -1.13)	-5.73 (-10.70, -0.76)	-5.18 (-10.35, -0.02)	-5.06 ( -9.64, -0.47)	-4.90 (-10.10, 0.31)	-4.77 (-12.03, 2.49)	-3.45 (-12.84, 5.94)	-3.06 ( -7.33, 1.21)	-2.51 ( -9.77, 4.75)	-2.89 ( -7.71, 1.93)	-0.99 (-12.20, 10.22)	-2.65 ( -5.92, 0.62)	-0.67 ( -6.90, 5.56)	1.42 (-11.29, 14.12)	CON
