# Supplementary material for: Which exercise intervention is most promising for Parkinson's balance? A network meta-analysis
Source: Front Aging Neurosci. 2026 Jul 15;18:1879017. doi: 10.3389/fnagi.2026.1879017 (PMC13416450; doi:10.3389/fnagi.2026.1879017)
Supplement: Supplementary file 1 [file Data_Sheet_1.zip › Supplementary materials/Appendix 2-Each intervention.xlsx]

## Sheet: Sheet1
Nu	Intervention name	Define	Reference
1	Aerobic exercise (AE)	Greater aerobic fitness may increase tolerance of physical activity.	Rasmussen-Barr E, Lundqvist L, Nilsson-Wikmar L, Ljungquist T. Aerobic fitness in patients at work despite recurrent low back pain: a cross sectional study with healthy age- and gender matched controls. J Rehabil Med 2008;40:359-65.
2	Aquatic Exercise(AQE)	Water-based exercise refers to exercise or rehabilitation training and therapy in a watery environment, which can relieve symptoms and improve motor function.	Higgins TR, Heazlewood IT, Climstein M. A random control trial of contrast baths and ice baths for recovery during competition in U/20 rugby union. J Strength Cond Res. 2011 Apr;25(4):1046-51. doi: 10.1519/JSC.0b013e3181cc269f. PMID: 20661161.
3	Whole body vibration training(WBV)	Whole body vibration training: Whole body vibration training or whole body vibration therapy refers to a training method that generates vibration waves through vibration instruments and is applied to the human body to make the nervous, musculoskeletal, and cardiovascular systems produce adaptive responses and improve some body functions.	Tan Jingwang, Wu Xueping. Effects of whole body vibration training on lower limb function and chronic diseases in elderly people [J]. Chinese Journal of Tissue Engineering,2017,21(08):1288-1293.
4	virtual reality(VR)	VR can provide patients with more sensory stimulation, a more immersive environment, and real-time feedback during specific motor tasks, reflecting motor learning and neuroplasticity. VR can provide visual, auditory, and somatosensory stimuli to assist in improving gait	Adamovich SV, Fluet GG, Tunik E, Merians AS. Sensorimotor training in virtual reality: a review. NeuroRehabilitation. 2009;25(1):29-44. doi: 10.3233/NRE-2009-0497. PMID: 19713617; PMCID: PMC2819065.de Bruin ED, Schoene D, Pichierri G, Smith ST. Use of virtual reality technique for the training of motor control in the elderly. Some theoretical considerations. Z Gerontol Geriatr. 2010 Aug;43(4):229…
5	Treadmill training(TT)	Treadmill exercise refers to the walking exercise carried out by PD patients on a specially-made treadmill under the premise of adequate protection and monitoring.	Cakit BD，Saracoglu M，Genc H，et al. The effects of incremental speed -dependent treadmill training on postural instability and fear of falling in Parkinson's disease [J].ClinRehabil，2007，21 （8）：698-705.
6	Resistance training (RT)	Resistance training (RT) is an effective treatment to improve motor symptoms and strength in PD.Compensatory mechanisms play an important role in PD and the improvement of strength due to resistance training might facilitate the activation of balance related muscle-groups.	Schlenstedt C, Paschen S, Kruse A, Raethjen J, Weisser B, Deuschl G. Resistance versus Balance Training to Improve Postural Control in Parkinson's Disease: A Randomized Rater Blinded Controlled Study. PLoS One. 2015 Oct 26;10(10):e0140584. doi: 10.1371/journal.pone.0140584. PMID: 26501562; PMCID: PMC4621054.
7	Tai Chi(TC)	Tai Chi, a martial art that involves slow controlled movement and the maintenance of various postures, may be an effective means of addressing balance problems.	Hackney ME, Earhart GM. Tai Chi improves balance and mobility in people with Parkinson disease. Gait Posture. 2008 Oct;28(3):456-60. doi: 10.1016/j.gaitpost.2008.02.005. Epub 2008 Apr 18. PMID: 18378456; PMCID: PMC2552999.
8	Power Training(PT)	The PT program consisted of exercises for large muscle groups using equipment for leg extensions, leg curls, leg presses, chest presses, and low row.	Carvalho A, Barbirato D, Araujo N, Martins JV, Cavalcanti JL, Santos TM, Coutinho ES, Laks J, Deslandes AC. Comparison of strength training, aerobic training, and additional physical therapy as supplementary treatments for Parkinson's disease: pilot study. Clin Interv Aging. 2015 Jan 7;10:183-91. doi: 10.2147/CIA.S68779. PMID: 25609935; PMCID: PMC4293290.
9	Balance and Gait Training(BGT)	Balance training combined with gait training
10	Control group(CON)	Routine care and treatment by a nurse or doctor.
11	Walking exercise(WE)	NW exercises potentially provides an additional positive effect of general functional responses and, specifically, in the gait due to the greater task complexity of walking with poles.	Foissac MJ, Berthollet R, Seux J, Belli A, Millet GY. Effects of hiking pole inertia on energy and muscular costs during uphill walking. Med Sci Sports Exerc. 2008 Jun;40(6):1117-25. doi: 10.1249/MSS.0b013e318167228a. PMID: 18460993.
12	Dance exercise(DE)	Dance involves the practice of fluid movements, postures, and body control.	Sharp K, Hewitt J. Dance as an intervention for people with Parkinson's disease: a systematic review and meta-analysis. Neurosci Biobehav Rev. 2014 Nov;47:445-56. doi: 10.1016/j.neubiorev.2014.09.009. Epub 2014 Sep 28. PMID: 25268548.
13	Balance training(BT)	Balance training usually refers to exercises that challenge one's control of the body's center of gravity during unsteady movements or while standing on an unstable or small support base.	Wu Yuxia, Zheng Huifen, Mo Yongzhen. Research progress of different motor symptom intervention measures in patients with Parkinson disease [J]. Medical Higher Vocational Education and Modern Nursing,202,5(03):267-271. (in Chinese)
14	Game training(GT)	The sensor incorporates infrared light and a video camera, which creates a 3D map of the area in front of it. This device provides full-body 3D motion capture.	Shih MC, Wang RY, Cheng SJ, Yang YR. Effects of a balance-based exergaming intervention using the Kinect sensor on posture stability in individuals with Parkinson's disease: a single-blinded randomized controlled trial. J Neuroeng Rehabil. 2016 Aug 27;13(1):78. doi: 10.1186/s12984-016-0185-y. PMID: 27568011; PMCID: PMC5002324.
15	Baduanjin (BDJ)	Baduanjin is a traditional mind- body exercise that originated from the Song Dynasty, and has existed for more than one thousand years. This consists of eight simple movements, in which the whole set of activities are gentle, slow and continuous. This is characterised by deep and slow breathing, emphasising static and dynamic posture control, and combining body movement and breathing patterns. Ba…	Bao X, Qiu Q- X, Shao Y - J, et al. Effect of sitting Ba- Duan- Jin exercises on balance and quality of life among older adults: a preliminary study. Rehabil Nurs 2020;45:271–82.Li Z, Zhuang J, Jiang Y , et al. Study protocol for a single- blind randomised controlled trial to evaluate the clinical effects of an integrated Qigong exercise intervention on freezing of gait in Parkinson's disease. BM…
16	Pilates exercise(PE)	the Pilates method aims to improve posture and control of movement via neuromuscular control techniques, which are believed to improve lumbar spine stability by targeting the local stabilizer muscles of the lumbar-pelvic region	Lim EC, Poh RL, Low AY, Wong WP. Effects of Pilates-based exercises on pain and disability in individuals with persistent nonspecific low back pain: a systematic review with meta-analysis. J Orthop Sports Phys Ther. 2011 Feb;41(2):70-80. doi: 10.2519/jospt.2011.3393. Epub 2010 Oct 22. PMID: 20972339.
17	Home exercise(HE)	Home exercise refers to structured physical activity or exercise programs that individuals with Parkinson’s disease perform in their own living environment (e.g., at home), typically without continuous on‑site supervision by healthcare professionals. These programs may be self‑directed based on prescribed routines, guided remotely, or periodically supervised, and are designed to improve motor sym…	lynn A, Allen NE, Dennis S, et al. Home‑based prescribed exercise improves balance‑related activities in people with Parkinson's disease and has benefits similar to centre‑based exercise. Journal of Physiotherapy. 2019;65(4):189‑199.
18	Yoga(YG)	Yoga has used asanas, pranayama, meditation, and lectures on yoga philosophy. Iyengar yoga has used all the above components with greater emphasis on the physical postures.Practice of Hatha yogic asanas and pranayamas has a positive effect on the improvement of physical fitness by improving cardiorespiratory endurance and neuromuscular functioning.	1.Tekur P, Nagarathna R, Chametcha S, Hankey A, Nagendra HR. A comprehensive yoga programs improves pain, anxiety and depression in chronic low back pain patients more than exercise: an RCT. Complement Ther Med. 2012 Jun;20(3): 107- 18. 2.Halder K, Chatterjee A, Pal R, Tomer OS, Saha M. Age related differences of selected Hatha yoga practices on anthropometric characteristics, muscular strength a…
19	Cycling exercise(CE)	Use a stationary bike with electric pedals that can be programmed to move at a selected speed without the rider's effort.	Qutubuddin A, Reis T, Alramadhani R, Cifu DX, Towne A, Carne W. Parkinson's disease and forced exercise: a preliminary study. Rehabil Res Pract. 2013;2013:375267. doi: 10.1155/2013/375267. Epub 2013 Jun 19. PMID: 23853722; PMCID: PMC3703838.
20	Boxing exercise(BE)	Boxing training included: stretching, boxing (e.g. lateral foot work, punching bags), resistance exercises, and aerobic training.	Combs SA, Diehl MD, Chrzastowski C, Didrick N, McCoin B, Mox N, Staples WH, Wayman J. Community-based group exercise for persons with Parkinson disease: a randomized controlled trial. NeuroRehabilitation. 2013;32(1):117-24. doi: 10.3233/NRE-130828. PMID: 23422464.
21	Qigong(QG)	Through mind-body integration of specific movements,breathing techniques, meditation, and a mindful focus on the body, the primary goal of qigong is to manipulate one’s energy (qi) for the benefit of one’s physical, psychological,and spiritual health. Qigong is classified as a bioenergy therapy with a long history of use for many diseases, including cancer. Qigong is composed of two terms: qi mea…	Chen Z, Meng Z, Milbury K, Bei W, Zhang Y, Thornton B, Liao Z, Wei Q, Chen J, Guo X, Liu L, McQuade J, Kirschbaum C, Cohen L. Qigong improves quality of life in women undergoing radiotherapy for breast cancer: results of a randomized controlled trial. Cancer. 2013 May 1;119(9):1690-8. doi: 10.1002/cncr.27904. Epub 2013 Jan 25. PMID: 23355182; PMCID: PMC3852682.
22	virtual reality balance training (VRB)	Virtual Reality Balance Training (VRB) refers to a rehabilitation intervention that uses computer‑generated interactive environments to provide real‑time multisensory feedback (visual, auditory and sometimes proprioceptive) while patients perform balance and postural control tasks. These VR systems engage participants in dynamic exercises via virtual scenarios or exergames, allowing safe, graded …	Canning CG, Allen NE, Nackaerts E, Paul SS, Nieuwboer A, Gilat M. Virtual reality in research and rehabilitation of gait and balance in Parkinson disease. Nat Rev Neurol. 2020 Aug;16(8):409-425. doi: 10.1038/s41582-020-0370-2. Epub 2020 Jun 26. PMID: 32591756.
23	Robotic Assisted Gait Training(RAGT)	Patient robots assist in gait training by placing their feet on electric pedals to support them with a harness
24	Combined therapy(CT)	Two or more of the specific types of exercise training mentioned above (not deemed multimodal if only part of warm up or cool down).	Owen PJ, Miller CT, Mundell NL, Verswijveren SJJM, Tagliaferri SD, Brisby H, Bowe SJ, Belavy DL. Which specific modes of exercise training are most effective for treating low back pain? Network meta-analysis. Br J Sports Med. 2020 Nov;54(21):1279-1287. doi: 10.1136/bjsports-2019-100886. Epub 2019 Oct 30. PMID: 31666220; PMCID: PMC7588406.
25	Traditional Rehabilitation(TR)	TR defined as standard physiotherapy care typically delivered to individuals with Parkinson’s disease. This encompassed routine clinical interventions administered by physiotherapists, including general exercise programs, manual therapy, stretching, strengthening, balance training, gait training, and other commonly used therapeutic techniques aimed at improving mobility, balance, and functional c…	Tiihonen M, Westner BU, Butz M, Dalal SS. Parkinson's disease patients benefit from bicycling - a systematic review and meta-analysis. NPJ Parkinsons Dis. 2021 Sep 24;7(1):86. doi: 10.1038/s41531-021-00222-6. PMID: 34561455; PMCID: PMC8463550.
26	Core strength training(CST)	The patient's gluteal muscle, lumboback muscle core muscle, abdominal muscle training and other muscle training, for patients with difficulty in completing the movement need to strengthen training.	Wang Ran, Wang Huizi, Sun Qing-Juan, et al. Effects of bench exercise on gait, balance ability and quality of life in patients with Parkinson's disease [J]. Nursing Practice and Research, 2022, 19 (01): 66-69.
27	Dual task training(DTT)	Dual task training refers to the training of two or more tasks at the same time, usually consisting of a primary motor or balance task combined with a secondary cognitive task that requires distraction	Chen Xiu-en, ZHENG Jie-jiao, Shi Haitao, et al. A clinical study of dual task training of cognitive attention and balance function in the prevention of falls in elderly people [J]. Chinese Journal of Rehabilitation, 2016,31 (3) : 215-217.
28	Stretch exercise(SE)	Exercise training including muscle lengthening using any of the following methods: passive, static, isometric, ballistic or proprioceptive neuromuscular facilitation.	Thacker SB, Gilchrist J, Stroup DF, et al. The impact of stretching on sports injury risk: a systematic review of the literature. Med Sci Sports Exerc 2004;36:371–8.
29	Five animal exercises(FAE)	Wuqinxi is a guided exercise that effectively strengthens muscle strength, reduces muscle tone, improves core stability, and improves walking and balance function.	CAO Y J, HU X S, HE J, et al. Clinical study on effects of simplified Wuqinxi on dynamic balance of the elderly [J].Shanghai J Tradit Chin Med, 2019, 53(5): 64-68. YIN X J, LI H F. Influence of Wuqinxi on proprioceptive sen‐ sation and body balance function of female patients with knee osteoarthritis [J]. J Jianghan Univ (Nat Sci Ed), 2017, 45(4):355-358.
30	Other exercise(OE)	Exercise training that does not meet any of the specific types of exercise training mentioned above	Owen PJ, Miller CT, Mundell NL, Verswijveren SJJM, Tagliaferri SD, Brisby H, Bowe SJ, Belavy DL. Which specific modes of exercise training are most effective for treating low back pain? Network meta-analysis. Br J Sports Med. 2020 Nov;54(21):1279-1287. doi: 10.1136/bjsports-2019-100886. Epub 2019 Oct 30. PMID: 31666220; PMCID: PMC7588406.
31	Fitness exercise (FE)	Fitness exercise is a structured group exercise performed to music, which integrates rhythmic movements, flexibility drills, and simple muscle-strengthening actions.
