# Supplementary material for: Which exercise intervention is most promising for Parkinson's balance? A network meta-analysis
Source: Front Aging Neurosci. 2026 Jul 15;18:1879017. doi: 10.3389/fnagi.2026.1879017 (PMC13416450; doi:10.3389/fnagi.2026.1879017)
Supplement: Supplementary file 1 [file Data_Sheet_1.zip › Supplementary materials/Appendix 3-Each result outcome measure.xlsx]

## Sheet: Sheet1
Outcomes	Define	Reference
Berg Balance Scale (BBS)	The Berg Balance Scale (BBS) is a widely used clinical tool designed to assess both static and dynamic balance performance through a series of 14 functional tasks, including sitting, standing, weight shifts, reaching, turning, and single‑leg stance. Each task is scored from 0 (unable) to 4 (independent), yielding a total score ranging from 0 to 56, with higher scores indicating better balance per…	Qutubuddin AA, Pegg PO, Cifu DX, Brown R, McNamee S, Carne W. Validating the Berg Balance Scale for patients with Parkinson's disease: a key to rehabilitation evaluation. Arch Phys Med Rehabil. 2005 Apr;86(4):789-92. doi: 10.1016/j.apmr.2004.11.005. PMID: 15827933. Qutubuddin AA, Pegg PO, Cifu DX, Brown R, McNamee S, Carne W. Validating the Berg Balance Scale for patients with Parkinson's disease…
UnifedParkinson's Disease rating Scale, Part III (UPDRS)	The Unified Parkinson’s Disease Rating Scale (UPDRS) is a comprehensive clinical rating tool designed to quantify the severity and progression of Parkinson’s disease (PD). Developed in 1987 by Fahn and colleagues, UPDRS has become one of the most widely used scales for evaluating PD symptoms, monitoring disease progression, and assessing response to therapeutic interventions. The original UPDRS i…	Qutubuddin A, Reis T, Alramadhani R, Cifu DX, Towne A, Carne W. Parkinson's disease and forced exercise: a preliminary study. Rehabil Res Pract. 2013;2013:375267. doi: 10.1155/2013/375267. Epub 2013 Jun 19. PMID: 23853722; PMCID: PMC3703838. Goetz CG, Fahn S, Martinez-Martin P, Poewe W, Sampaio C, Stebbins GT, Stern MB, Tilley BC, Dodel R, Dubois B, Holloway R, Jankovic J, Kulisevsky J, Lang AE, …
Timed Up and Go Test (TUG)	TUG measured the time (in seconds) taken to rise from a chair, walk 3 m, turn, walk back, and sit down, with a shorter time indicating better mobility.	Podsiadlo D, Richardson S. The timed "Up & Go": a test of basic functional mobility for frail elderly persons. J Am Geriatr Soc. 1991 Feb;39(2):142-8. doi: 10.1111/j.1532-5415.1991.tb01616.x. PMID: 1991946.
