# Supplementary material for: Which exercise intervention is most promising for Parkinson's balance? A network meta-analysis
Source: Front Aging Neurosci. 2026 Jul 15;18:1879017. doi: 10.3389/fnagi.2026.1879017 (PMC13416450; doi:10.3389/fnagi.2026.1879017)
Supplement: Supplementary file 1 [file Data_Sheet_1.zip › Supplementary materials/Appendix 8-Heterogeneity .XLSX]

## Sheet: Sheet1
Outcomes	Design-based Q statistic, comparisons, and overall statement	Q statistic	Degree of freedom	P-value
BBS	Design-specific decomposition of within-designs Q statistic
	TR VS VR	154.95	6	＜0.0001
	CON VS RT	95.31	1	＜0.0002
	CT VS TR	54.45	3	＜0.0003
	CON VS DE	17.57	4	0.0015
	BT VS TR	15.29	3	0.0016
	DE VS TR	10.38	3	0.0156
	OE VS TR	4.6	1	0.032
	GT VS TR	6.3	2	0.0429
	BT VS VR	1.68	1	0.1953
	RT VS TR	3.12	2	0.21
	AQE VS TR	2.91	2	0.2332
	RAGT VS TR	0.81	1	0.3673
	TC VS TR	0.42	2	0.8115
	BDJ VS TR	0.03	1	0.8521
	Between-designs Q statistic after detaching of single designs
	RT VS TR	135.45	18	＜0.0001
	CON VS RT	135.45	18	＜0.0001
	BDJ VS TR	302.89	18	＜0.0001
	BDJ VS CON	302.89	18	＜0.0001
	CON VS DE	391.47	18	＜0.0001
	CT VS TR VS WBV	397.27	17	＜0.0001
	AQE VS TR	402.91	18	＜0.0001
	CON VS DE VS TR	408.01	18	＜0.0001
	TR VS VR	414.45	18	＜0.0001
	BT VS VR	414.45	18	＜0.0001
	BT VS TR	419.11	18	＜0.0001
	DE VS TR	420.07	18	＜0.0001
	AQE VS CON	420.58	18	＜0.0001
	CT VS TR	423.7	18	＜0.0001
	AQE VS CT	424.47	18	＜0.0001
	TC VS TR	427.41	18	＜0.0001
	CT VS WBV	429.94	18	＜0.0001
	GT VS TR	431.37	18	＜0.0001
	BT VS GT	431.37	18	＜0.0001
	BT VS RAGT	431.68	18	＜0.0001
	CON VS TT	432.68	18	＜0.0001
	CT VS TC	434.31	18	＜0.0001
	RAGT VS TR VS TT	431.1	17	＜0.0001
	TT VS WE	434.87	18	＜0.0001
	TR VS WE	434.87	18	＜0.0001
	CON VS CT	434.9	18	＜0.0001
	OE VS TR	434.94	18	＜0.0001
	OE VS YG	434.94	18	＜0.0001
	RAGT VS TR	435.11	18	＜0.0001
	BT VS TC VS YG	433.19	17	＜0.0001
	Q statistic to assess consistency under the assumption of a full design-by-treatment interaction random effects model vs between designs Q statistic,17.85; degree of freedom, 19; p-value, 0.5327; tau.within, 3.7124; tau².within, 13.7816.
Outcomes	Design-based Q statistic, comparisons, and overall statement	Q statistic	Degree of freedom	P-value
TUGT	Design-specific decomposition of within-designs Q statistic
	CON VS DE	73.79	1	＜0.0001
	DE VS TR	61.7	4	＜0.0001
	OE VS TR	31.66	4	＜0.0001
	TR VS WE	14.54	1	＜0.0001
	CT VS TR	13.47	3	0.0037
	CT VS TC	7.81	1	0.0052
	TR VS VR	8.46	3	0.0374
	AQE VS TR	8.28	3	0.0406
	RAGT VS TR	3.93	2	0.1405
	CON VS TC	1.91	1	0.1674
	BT VS TR	3.31	2	0.191
	TC VS TR	3.26	2	0.1959
	QG VS TR	4.68	3	0.1956
	RT VS TR	2.55	2	0.2793
	TR VS VRB	0.04	1	0.8321
	Between-designs Q statistic after detaching of single designs
	CON VS RT	149.73	15	＜0.0001
	RT VS TR	149.73	15	＜0.0001
	DE VS TR	166.81	15	＜0.0001
	CT VS OE	169.19	15	＜0.0001
	OE VS TR	169.19	15	＜0.0001
	TR VS WE	172.07	15	＜0.0001
	CON VS DE	175.62	15	＜0.0001
	PE VS TR	175.94	15	＜0.0001
	PE VS WE	175.94	15	＜0.0001
	CON VS DE VS TR	201.09	14	＜0.0001
	CT VS TC	205.83	15	＜0.0001
	DE VS VR	206.85	15	＜0.0001
	TR VS VR	206.85	15	＜0.0001
	CON VS DTT	207.01	15	＜0.0001
	DTT VS TR	207.01	15	＜0.0001
	CT VS TR	207.35	15	＜0.0001
	AQE VS CT	208.23	15	＜0.0001
	AQE VS TR	208.23	15	＜0.0001
	CON VS TC	210.58	15	＜0.0001
	BDJ VS TR	210.58	15	＜0.0001
	BDJ VS WE	210.82	15	＜0.0001
	CT VS TT	213.11	15	＜0.0001
	TC VS TT	213.11	15	＜0.0001
	BT VS TR	214.67	15	＜0.0001
	RAGT VS TR	214.67	15	＜0.0001
	BT VS RAGT	214.67	15	＜0.0001
	TC VS TR	216.44	15	＜0.0001
	TR VS YG	216.46	15	＜0.0001
	TC VS TR VS YG	216.42	14	＜0.0001
	Q statistic to assess consistency under the assumption of a full design-by-treatment interaction random effects model vs between designs Q statistic,20.24; degree of freedom, 16; p-value, 0.2096; tau.within, 2.2017; tau².within, 4.8477.
Outcomes	Design-based Q statistic, comparisons, and overall statement	Q statistic	Degree of freedom	P-value
UPDRSIII	Design-specific decomposition of within-designs Q statistic
	CT VS TR	85.77	2	＜0.0001
	QG VS TR	18.15	1	＜0.0001
	BDJ VS TR	15.05	3	0.0018
	CT VS TC	9.08	2	0.0107
	CON VS DE	7.08	2	0.0289
	DE VS TR	5.54	2	0.0627
	AQE VS TR	6.92	2	0.0746
	RAGT VS TR	2.8	1	0.094
	TC VS TR	5.36	3	0.147
	CON VS WBV	0.49	1	0.4823
	TR VS VR	1.37	2	0.5052
	BT VS TR	0.02	1	0.8745
	Between-designs Q statistic after detaching of single designs
	CT VS TC	60.62	15	＜0.0001
	DE VS TR	95.51	15	＜0.0001
	CON VS DE	95.51	15	＜0.0001
	TC VS TR	100.87	15	＜0.0001
	CON VS FE VS TC	100.57	14	＜0.0001
	CT VS TR	120.37	15	＜0.0001
	CT VS OE	124.87	15	＜0.0001
	FE VS TR	126.72	15	＜0.0001
	CON VS TC	129.15	15	＜0.0001
	OE VS TR	130.54	15	＜0.0001
	CT VS OE VS TR	128.55	15	＜0.0001
	AE VS TR	133.26	15	＜0.0001
	AE VS CON	133.26	15	＜0.0001
	RAGT VS TR	134.76	15	＜0.0001
	BT VS RAGT	134.76	15	＜0.0001
	BT VS TR	134.76	15	＜0.0001
	QG VS TR	136.09	15	＜0.0001
	CON VS QG	136.09	15	＜0.0001
	CON VS CT	136.37	15	＜0.0001
	CT VS WBV	136.55	15	＜0.0001
	TR VS WBV	136.77	15	＜0.0001
	CON VS RT	136.91	15	＜0.0001
	CT VS RT	136.91	15	＜0.0001
	CON VS WBV	137.05	15	＜0.0001
	TC VS WE	137.18	15	＜0.0001
	TR VS WE	137.18	15	＜0.0001
	AQE VS CT	137.2	15	＜0.0001
	AQE VS TR	137.2	15	＜0.0001
	Q statistic to assess consistency under the assumption of a full design-by-treatment interaction random effects model vs between designs Q statistic,17.81; degree of freedom, 16; p-value, 0.3353; tau.within, 2.9133; tau².within, 8.4872.

## Sheet: Sheet2
AE:CG 39.20 9 < 0.0001
AE:CG:RT 41.66 8 < 0.0001
CG:OE 49.01 9 < 0.0001
AE:OE 49.01 9 < 0.0001
AE:ME 53.46 9 < 0.0001
CG:MI 54.29 9 < 0.0001
CG:ME:MI:YG 50.15 7 < 0.0001
CG:ME 59.16 9 < 0.0001
AE:ME:RE 57.14 8 < 0.0001
CG:SE:YG 57.57 8 < 0.0001
RE:RT 61.00 9 < 0.0001
